# Supplementary material for: NMR WaterLOGSY Reveals Weak Binding of Bisphenol A with Amyloid Fibers of a Conserved 11 Residue Peptide from Androgen Receptor
Source: PLoS One. 2016 Sep 1;11(9):e0161948. doi: 10.1371/journal.pone.0161948 (PMC5008648; doi:10.1371/journal.pone.0161948)
Supplement: S1 NMRData — (ZIP) [file pone.0161948.s002.zip]

Archive with 639 entries (508 files):
- SI/
- SI/.DS_Store
- __MACOSX/
- __MACOSX/SI/
- __MACOSX/SI/._.DS_Store
- SI/Fig3.csv
- __MACOSX/SI/._Fig3.csv
- SI/Fig4.csv
- __MACOSX/SI/._Fig4.csv
- SI/Fig5.csv
- __MACOSX/SI/._Fig5.csv
- SI/NMRdata/
- SI/NMRdata/.DS_Store
- __MACOSX/SI/NMRdata/
- __MACOSX/SI/NMRdata/._.DS_Store
- SI/NMRdata/BPA+mut/
- SI/NMRdata/BPA+mut/.DS_Store
- __MACOSX/SI/NMRdata/BPA+mut/
- __MACOSX/SI/NMRdata/BPA+mut/._.DS_Store
- SI/NMRdata/BPA+mut/10/
- SI/NMRdata/BPA+mut/10/acqu
- SI/NMRdata/BPA+mut/10/acqus
- SI/NMRdata/BPA+mut/10/audita.txt
- SI/NMRdata/BPA+mut/10/fid
- SI/NMRdata/BPA+mut/10/format.ased
- SI/NMRdata/BPA+mut/10/format.temp
- SI/NMRdata/BPA+mut/10/pdata/
- SI/NMRdata/BPA+mut/10/pdata/1/
- SI/NMRdata/BPA+mut/10/pdata/1/.DS_Store
- __MACOSX/SI/NMRdata/BPA+mut/10/
- __MACOSX/SI/NMRdata/BPA+mut/10/pdata/
- __MACOSX/SI/NMRdata/BPA+mut/10/pdata/1/
- __MACOSX/SI/NMRdata/BPA+mut/10/pdata/1/._.DS_Store
- SI/NMRdata/BPA+mut/10/pdata/1/auditp.txt
- SI/NMRdata/BPA+mut/10/pdata/1/outd
- SI/NMRdata/BPA+mut/10/pdata/1/proc
- SI/NMRdata/BPA+mut/10/pdata/1/procs
- SI/NMRdata/BPA+mut/10/pdata/1/title
- SI/NMRdata/BPA+mut/10/pulseprogram
- SI/NMRdata/BPA+mut/10/scon2
- SI/NMRdata/BPA+mut/10/shimvalues
- SI/NMRdata/BPA+mut/10/spnam1
- SI/NMRdata/BPA+mut/10/spnam2
- SI/NMRdata/BPA+mut/10/uxnmr.par
- SI/NMRdata/BPA+P11_Fig2/
- SI/NMRdata/BPA+P11_Fig2/after_centri_1/
- SI/NMRdata/BPA+P11_Fig2/after_centri_1/acqu
- SI/NMRdata/BPA+P11_Fig2/after_centri_1/acqus
- SI/NMRdata/BPA+P11_Fig2/after_centri_1/audita.txt
- SI/NMRdata/BPA+P11_Fig2/after_centri_1/fid
- SI/NMRdata/BPA+P11_Fig2/after_centri_1/format.temp
- SI/NMRdata/BPA+P11_Fig2/after_centri_1/pdata/
- SI/NMRdata/BPA+P11_Fig2/after_centri_1/pdata/1/
- SI/NMRdata/BPA+P11_Fig2/after_centri_1/pdata/1/1i
- SI/NMRdata/BPA+P11_Fig2/after_centri_1/pdata/1/1r
- SI/NMRdata/BPA+P11_Fig2/after_centri_1/pdata/1/assocs
- SI/NMRdata/BPA+P11_Fig2/after_centri_1/pdata/1/auditp.txt
- SI/NMRdata/BPA+P11_Fig2/after_centri_1/pdata/1/outd
- SI/NMRdata/BPA+P11_Fig2/after_centri_1/pdata/1/proc
- SI/NMRdata/BPA+P11_Fig2/after_centri_1/pdata/1/procs
- SI/NMRdata/BPA+P11_Fig2/after_centri_1/pdata/1/title
- SI/NMRdata/BPA+P11_Fig2/after_centri_1/pulseprogram
- SI/NMRdata/BPA+P11_Fig2/after_centri_1/scon2
- SI/NMRdata/BPA+P11_Fig2/after_centri_1/shimvalues
- SI/NMRdata/BPA+P11_Fig2/after_centri_1/spnam1
- SI/NMRdata/BPA+P11_Fig2/after_centri_1/spnam2
- SI/NMRdata/BPA+P11_Fig2/after_centri_1/uxnmr.par
- SI/NMRdata/BPA+P11_Fig2/after_centri_2/
- SI/NMRdata/BPA+P11_Fig2/after_centri_2/acqu
- SI/NMRdata/BPA+P11_Fig2/after_centri_2/acqus
- SI/NMRdata/BPA+P11_Fig2/after_centri_2/audita.txt
- SI/NMRdata/BPA+P11_Fig2/after_centri_2/fid
- SI/NMRdata/BPA+P11_Fig2/after_centri_2/format.temp
- SI/NMRdata/BPA+P11_Fig2/after_centri_2/pdata/
- SI/NMRdata/BPA+P11_Fig2/after_centri_2/pdata/1/
- SI/NMRdata/BPA+P11_Fig2/after_centri_2/pdata/1/1i
- SI/NMRdata/BPA+P11_Fig2/after_centri_2/pdata/1/1r
- SI/NMRdata/BPA+P11_Fig2/after_centri_2/pdata/1/auditp.txt
- SI/NMRdata/BPA+P11_Fig2/after_centri_2/pdata/1/outd
- SI/NMRdata/BPA+P11_Fig2/after_centri_2/pdata/1/proc
- SI/NMRdata/BPA+P11_Fig2/after_centri_2/pdata/1/procs
- SI/NMRdata/BPA+P11_Fig2/after_centri_2/pdata/1/title
- SI/NMRdata/BPA+P11_Fig2/after_centri_2/pulseprogram
- SI/NMRdata/BPA+P11_Fig2/after_centri_2/scon2
- SI/NMRdata/BPA+P11_Fig2/after_centri_2/shimvalues
- SI/NMRdata/BPA+P11_Fig2/after_centri_2/spnam1
- SI/NMRdata/BPA+P11_Fig2/after_centri_2/spnam2
- SI/NMRdata/BPA+P11_Fig2/after_centri_2/uxnmr.par
- SI/NMRdata/BPA+P11_Fig2/before_centri/
- SI/NMRdata/BPA+P11_Fig2/before_centri/acqu
- SI/NMRdata/BPA+P11_Fig2/before_centri/acqus
- SI/NMRdata/BPA+P11_Fig2/before_centri/audita.txt
- SI/NMRdata/BPA+P11_Fig2/before_centri/fid
- SI/NMRdata/BPA+P11_Fig2/before_centri/format.ased
- SI/NMRdata/BPA+P11_Fig2/before_centri/format.temp
- SI/NMRdata/BPA+P11_Fig2/before_centri/pdata/
- SI/NMRdata/BPA+P11_Fig2/before_centri/pdata/1/
- SI/NMRdata/BPA+P11_Fig2/before_centri/pdata/1/1i
- SI/NMRdata/BPA+P11_Fig2/before_centri/pdata/1/1r
- SI/NMRdata/BPA+P11_Fig2/before_centri/pdata/1/auditp.txt
- SI/NMRdata/BPA+P11_Fig2/before_centri/pdata/1/outd
- SI/NMRdata/BPA+P11_Fig2/before_centri/pdata/1/proc
- SI/NMRdata/BPA+P11_Fig2/before_centri/pdata/1/procs
- SI/NMRdata/BPA+P11_Fig2/before_centri/pdata/1/title
- SI/NMRdata/BPA+P11_Fig2/before_centri/pulseprogram
- SI/NMRdata/BPA+P11_Fig2/before_centri/scon2
- SI/NMRdata/BPA+P11_Fig2/before_centri/shimvalues
- SI/NMRdata/BPA+P11_Fig2/before_centri/spnam1
- SI/NMRdata/BPA+P11_Fig2/before_centri/spnam2
- SI/NMRdata/BPA+P11_Fig2/before_centri/uxnmr.par
- SI/NMRdata/BPA+P11_Fig3/
- SI/NMRdata/BPA+P11_Fig3/.DS_Store
- __MACOSX/SI/NMRdata/BPA+P11_Fig3/
- __MACOSX/SI/NMRdata/BPA+P11_Fig3/._.DS_Store
- SI/NMRdata/BPA+P11_Fig3/500uM_BPA/
- SI/NMRdata/BPA+P11_Fig3/500uM_BPA/acqu
- SI/NMRdata/BPA+P11_Fig3/500uM_BPA/acqus
- __MACOSX/SI/NMRdata/BPA+P11_Fig3/500uM_BPA/
- __MACOSX/SI/NMRdata/BPA+P11_Fig3/500uM_BPA/._acqus
- SI/NMRdata/BPA+P11_Fig3/500uM_BPA/audita.txt
- SI/NMRdata/BPA+P11_Fig3/500uM_BPA/fid
- SI/NMRdata/BPA+P11_Fig3/500uM_BPA/format.ased
- SI/NMRdata/BPA+P11_Fig3/500uM_BPA/format.temp
- SI/NMRdata/BPA+P11_Fig3/500uM_BPA/pdata/
- SI/NMRdata/BPA+P11_Fig3/500uM_BPA/pdata/1/
- SI/NMRdata/BPA+P11_Fig3/500uM_BPA/pdata/1/1i
- SI/NMRdata/BPA+P11_Fig3/500uM_BPA/pdata/1/1r
- SI/NMRdata/BPA+P11_Fig3/500uM_BPA/pdata/1/auditp.txt
- SI/NMRdata/BPA+P11_Fig3/500uM_BPA/pdata/1/outd
- SI/NMRdata/BPA+P11_Fig3/500uM_BPA/pdata/1/proc
- SI/NMRdata/BPA+P11_Fig3/500uM_BPA/pdata/1/procs
- SI/NMRdata/BPA+P11_Fig3/500uM_BPA/pdata/1/title
- __MACOSX/SI/NMRdata/BPA+P11_Fig3/500uM_BPA/pdata/
- __MACOSX/SI/NMRdata/BPA+P11_Fig3/500uM_BPA/pdata/1/
- __MACOSX/SI/NMRdata/BPA+P11_Fig3/500uM_BPA/pdata/1/._title
- SI/NMRdata/BPA+P11_Fig3/500uM_BPA/pulseprogram
- SI/NMRdata/BPA+P11_Fig3/500uM_BPA/scon2
- SI/NMRdata/BPA+P11_Fig3/500uM_BPA/shimvalues
- SI/NMRdata/BPA+P11_Fig3/500uM_BPA/uxnmr.par
- SI/NMRdata/BPA+P11_Fig3/700uM_BPA/
- SI/NMRdata/BPA+P11_Fig3/700uM_BPA/acqu
- SI/NMRdata/BPA+P11_Fig3/700uM_BPA/acqus
- __MACOSX/SI/NMRdata/BPA+P11_Fig3/700uM_BPA/
- __MACOSX/SI/NMRdata/BPA+P11_Fig3/700uM_BPA/._acqus
- SI/NMRdata/BPA+P11_Fig3/700uM_BPA/audita.txt
- SI/NMRdata/BPA+P11_Fig3/700uM_BPA/fid
- SI/NMRdata/BPA+P11_Fig3/700uM_BPA/format.ased
- SI/NMRdata/BPA+P11_Fig3/700uM_BPA/format.temp
- SI/NMRdata/BPA+P11_Fig3/700uM_BPA/pdata/
- SI/NMRdata/BPA+P11_Fig3/700uM_BPA/pdata/1/
- SI/NMRdata/BPA+P11_Fig3/700uM_BPA/pdata/1/1i
- SI/NMRdata/BPA+P11_Fig3/700uM_BPA/pdata/1/1r
- SI/NMRdata/BPA+P11_Fig3/700uM_BPA/pdata/1/assocs
- SI/NMRdata/BPA+P11_Fig3/700uM_BPA/pdata/1/auditc.txt
- SI/NMRdata/BPA+P11_Fig3/700uM_BPA/pdata/1/auditp.txt
- SI/NMRdata/BPA+P11_Fig3/700uM_BPA/pdata/1/outd
- SI/NMRdata/BPA+P11_Fig3/700uM_BPA/pdata/1/proc
- SI/NMRdata/BPA+P11_Fig3/700uM_BPA/pdata/1/procs
- SI/NMRdata/BPA+P11_Fig3/700uM_BPA/pdata/1/title
- __MACOSX/SI/NMRdata/BPA+P11_Fig3/700uM_BPA/pdata/
- __MACOSX/SI/NMRdata/BPA+P11_Fig3/700uM_BPA/pdata/1/
- __MACOSX/SI/NMRdata/BPA+P11_Fig3/700uM_BPA/pdata/1/._title
- SI/NMRdata/BPA+P11_Fig3/700uM_BPA/pulseprogram
- SI/NMRdata/BPA+P11_Fig3/700uM_BPA/scon2
- SI/NMRdata/BPA+P11_Fig3/700uM_BPA/shimvalues
- SI/NMRdata/BPA+P11_Fig3/700uM_BPA/uxnmr.par
- SI/NMRdata/BPA+P11_Fig3/80uM_BPA/
- SI/NMRdata/BPA+P11_Fig3/80uM_BPA/acqu
- SI/NMRdata/BPA+P11_Fig3/80uM_BPA/acqus
- __MACOSX/SI/NMRdata/BPA+P11_Fig3/80uM_BPA/
- __MACOSX/SI/NMRdata/BPA+P11_Fig3/80uM_BPA/._acqus
- SI/NMRdata/BPA+P11_Fig3/80uM_BPA/audita.txt
- SI/NMRdata/BPA+P11_Fig3/80uM_BPA/fid
- SI/NMRdata/BPA+P11_Fig3/80uM_BPA/format.temp
- SI/NMRdata/BPA+P11_Fig3/80uM_BPA/pdata/
- SI/NMRdata/BPA+P11_Fig3/80uM_BPA/pdata/1/
- SI/NMRdata/BPA+P11_Fig3/80uM_BPA/pdata/1/1i
- SI/NMRdata/BPA+P11_Fig3/80uM_BPA/pdata/1/1r
- SI/NMRdata/BPA+P11_Fig3/80uM_BPA/pdata/1/assocs
- SI/NMRdata/BPA+P11_Fig3/80uM_BPA/pdata/1/auditp.txt
- SI/NMRdata/BPA+P11_Fig3/80uM_BPA/pdata/1/outd
- SI/NMRdata/BPA+P11_Fig3/80uM_BPA/pdata/1/proc
- SI/NMRdata/BPA+P11_Fig3/80uM_BPA/pdata/1/procs
- SI/NMRdata/BPA+P11_Fig3/80uM_BPA/pdata/1/title
- SI/NMRdata/BPA+P11_Fig3/80uM_BPA/pulseprogram
- SI/NMRdata/BPA+P11_Fig3/80uM_BPA/scon2
- SI/NMRdata/BPA+P11_Fig3/80uM_BPA/shimvalues
- SI/NMRdata/BPA+P11_Fig3/80uM_BPA/uxnmr.par
- SI/NMRdata/BPA+P11_Fig3/900uM_BPA/
- SI/NMRdata/BPA+P11_Fig3/900uM_BPA/acqu
- SI/NMRdata/BPA+P11_Fig3/900uM_BPA/acqus
- SI/NMRdata/BPA+P11_Fig3/900uM_BPA/audita.txt
- SI/NMRdata/BPA+P11_Fig3/900uM_BPA/fid
- SI/NMRdata/BPA+P11_Fig3/900uM_BPA/format.temp
- SI/NMRdata/BPA+P11_Fig3/900uM_BPA/pdata/
- SI/NMRdata/BPA+P11_Fig3/900uM_BPA/pdata/1/
- SI/NMRdata/BPA+P11_Fig3/900uM_BPA/pdata/1/1i
- SI/NMRdata/BPA+P11_Fig3/900uM_BPA/pdata/1/1r
- SI/NMRdata/BPA+P11_Fig3/900uM_BPA/pdata/1/assocs
- SI/NMRdata/BPA+P11_Fig3/900uM_BPA/pdata/1/auditp.txt
- SI/NMRdata/BPA+P11_Fig3/900uM_BPA/pdata/1/outd
- SI/NMRdata/BPA+P11_Fig3/900uM_BPA/pdata/1/proc
- SI/NMRdata/BPA+P11_Fig3/900uM_BPA/pdata/1/procs
- SI/NMRdata/BPA+P11_Fig3/900uM_BPA/pdata/1/title
- SI/NMRdata/BPA+P11_Fig3/900uM_BPA/pulseprogram
- SI/NMRdata/BPA+P11_Fig3/900uM_BPA/scon2
- SI/NMRdata/BPA+P11_Fig3/900uM_BPA/shimvalues
- SI/NMRdata/BPA+P11_Fig3/900uM_BPA/uxnmr.par
- SI/NMRdata/BPA+P11_Fig4/
- SI/NMRdata/BPA+P11_Fig4/.DS_Store
- __MACOSX/SI/NMRdata/BPA+P11_Fig4/
- __MACOSX/SI/NMRdata/BPA+P11_Fig4/._.DS_Store
- SI/NMRdata/BPA+P11_Fig4/100uM_P11/
- SI/NMRdata/BPA+P11_Fig4/100uM_P11/acqu
- SI/NMRdata/BPA+P11_Fig4/100uM_P11/acqus
- SI/NMRdata/BPA+P11_Fig4/100uM_P11/audita.txt
- SI/NMRdata/BPA+P11_Fig4/100uM_P11/fid
- SI/NMRdata/BPA+P11_Fig4/100uM_P11/format.temp
- SI/NMRdata/BPA+P11_Fig4/100uM_P11/pdata/
- SI/NMRdata/BPA+P11_Fig4/100uM_P11/pdata/1/
- SI/NMRdata/BPA+P11_Fig4/100uM_P11/pdata/1/1i
- SI/NMRdata/BPA+P11_Fig4/100uM_P11/pdata/1/1r
- SI/NMRdata/BPA+P11_Fig4/100uM_P11/pdata/1/assocs
- SI/NMRdata/BPA+P11_Fig4/100uM_P11/pdata/1/auditp.txt
- SI/NMRdata/BPA+P11_Fig4/100uM_P11/pdata/1/outd
- SI/NMRdata/BPA+P11_Fig4/100uM_P11/pdata/1/proc
- SI/NMRdata/BPA+P11_Fig4/100uM_P11/pdata/1/procs
- SI/NMRdata/BPA+P11_Fig4/100uM_P11/pdata/1/title
- SI/NMRdata/BPA+P11_Fig4/100uM_P11/pulseprogram
- SI/NMRdata/BPA+P11_Fig4/100uM_P11/scon2
- SI/NMRdata/BPA+P11_Fig4/100uM_P11/shimvalues
- SI/NMRdata/BPA+P11_Fig4/100uM_P11/spnam1
- SI/NMRdata/BPA+P11_Fig4/100uM_P11/spnam2
- SI/NMRdata/BPA+P11_Fig4/100uM_P11/uxnmr.par
- SI/NMRdata/BPA+P11_Fig4/10uM_P11/
- SI/NMRdata/BPA+P11_Fig4/10uM_P11/acqu
- SI/NMRdata/BPA+P11_Fig4/10uM_P11/acqus
- SI/NMRdata/BPA+P11_Fig4/10uM_P11/audita.txt
- SI/NMRdata/BPA+P11_Fig4/10uM_P11/fid
- SI/NMRdata/BPA+P11_Fig4/10uM_P11/format.temp
- SI/NMRdata/BPA+P11_Fig4/10uM_P11/pdata/
- SI/NMRdata/BPA+P11_Fig4/10uM_P11/pdata/1/
- SI/NMRdata/BPA+P11_Fig4/10uM_P11/pdata/1/outd
- SI/NMRdata/BPA+P11_Fig4/10uM_P11/pdata/1/proc
- SI/NMRdata/BPA+P11_Fig4/10uM_P11/pdata/1/procs
- SI/NMRdata/BPA+P11_Fig4/10uM_P11/pdata/1/title
- __MACOSX/SI/NMRdata/BPA+P11_Fig4/10uM_P11/
- __MACOSX/SI/NMRdata/BPA+P11_Fig4/10uM_P11/pdata/
- __MACOSX/SI/NMRdata/BPA+P11_Fig4/10uM_P11/pdata/1/
- __MACOSX/SI/NMRdata/BPA+P11_Fig4/10uM_P11/pdata/1/._title
- SI/NMRdata/BPA+P11_Fig4/10uM_P11/pulseprogram
- SI/NMRdata/BPA+P11_Fig4/10uM_P11/scon2
- SI/NMRdata/BPA+P11_Fig4/10uM_P11/shimvalues
- SI/NMRdata/BPA+P11_Fig4/10uM_P11/spnam1
- __MACOSX/SI/NMRdata/BPA+P11_Fig4/10uM_P11/._spnam1
- SI/NMRdata/BPA+P11_Fig4/10uM_P11/spnam2
- SI/NMRdata/BPA+P11_Fig4/10uM_P11/uxnmr.par
- SI/NMRdata/BPA+P11_Fig4/200uM_P11/
- SI/NMRdata/BPA+P11_Fig4/200uM_P11/acqu
- SI/NMRdata/BPA+P11_Fig4/200uM_P11/acqus
- SI/NMRdata/BPA+P11_Fig4/200uM_P11/audita.txt
- SI/NMRdata/BPA+P11_Fig4/200uM_P11/fid
- SI/NMRdata/BPA+P11_Fig4/200uM_P11/format.temp
- SI/NMRdata/BPA+P11_Fig4/200uM_P11/pdata/
- SI/NMRdata/BPA+P11_Fig4/200uM_P11/pdata/1/
- SI/NMRdata/BPA+P11_Fig4/200uM_P11/pdata/1/1i
- SI/NMRdata/BPA+P11_Fig4/200uM_P11/pdata/1/1r
- SI/NMRdata/BPA+P11_Fig4/200uM_P11/pdata/1/assocs
- SI/NMRdata/BPA+P11_Fig4/200uM_P11/pdata/1/auditp.txt
- SI/NMRdata/BPA+P11_Fig4/200uM_P11/pdata/1/outd
- SI/NMRdata/BPA+P11_Fig4/200uM_P11/pdata/1/proc
- SI/NMRdata/BPA+P11_Fig4/200uM_P11/pdata/1/procs
- SI/NMRdata/BPA+P11_Fig4/200uM_P11/pdata/1/title
- SI/NMRdata/BPA+P11_Fig4/200uM_P11/pulseprogram
- SI/NMRdata/BPA+P11_Fig4/200uM_P11/scon2
- SI/NMRdata/BPA+P11_Fig4/200uM_P11/shimvalues
- SI/NMRdata/BPA+P11_Fig4/200uM_P11/spnam1
- SI/NMRdata/BPA+P11_Fig4/200uM_P11/spnam2
- SI/NMRdata/BPA+P11_Fig4/200uM_P11/uxnmr.par
- SI/NMRdata/BPA+P11_Fig4/20uM_P11/
- SI/NMRdata/BPA+P11_Fig4/20uM_P11/acqu
- SI/NMRdata/BPA+P11_Fig4/20uM_P11/acqus
- SI/NMRdata/BPA+P11_Fig4/20uM_P11/audita.txt
- SI/NMRdata/BPA+P11_Fig4/20uM_P11/fid
- SI/NMRdata/BPA+P11_Fig4/20uM_P11/format.temp
- SI/NMRdata/BPA+P11_Fig4/20uM_P11/pdata/
- SI/NMRdata/BPA+P11_Fig4/20uM_P11/pdata/1/
- SI/NMRdata/BPA+P11_Fig4/20uM_P11/pdata/1/outd
- SI/NMRdata/BPA+P11_Fig4/20uM_P11/pdata/1/proc
- SI/NMRdata/BPA+P11_Fig4/20uM_P11/pdata/1/procs
- SI/NMRdata/BPA+P11_Fig4/20uM_P11/pdata/1/title
- SI/NMRdata/BPA+P11_Fig4/20uM_P11/pulseprogram
- SI/NMRdata/BPA+P11_Fig4/20uM_P11/scon2
- SI/NMRdata/BPA+P11_Fig4/20uM_P11/shimvalues
- SI/NMRdata/BPA+P11_Fig4/20uM_P11/spnam1
- SI/NMRdata/BPA+P11_Fig4/20uM_P11/spnam2
- SI/NMRdata/BPA+P11_Fig4/20uM_P11/uxnmr.par
- SI/NMRdata/BPA+P11_Fig4/500uM_P11/
- SI/NMRdata/BPA+P11_Fig4/500uM_P11/acqu
- SI/NMRdata/BPA+P11_Fig4/500uM_P11/acqus
[truncated: 339 more entries]
