# Supplementary material for: NMR WaterLOGSY Reveals Weak Binding of Bisphenol A with Amyloid Fibers of a Conserved 11 Residue Peptide from Androgen Receptor
Source: PLoS One. 2016 Sep 1;11(9):e0161948. doi: 10.1371/journal.pone.0161948 (PMC5008648; doi:10.1371/journal.pone.0161948)
Supplement: S1 NMRData — (ZIP) [file pone.0161948.s002.zip › SI/Fig4.csv]

	500	200	100	50	20	10	mut	ctrl
BPA	203.212	91.972	61.416	47.562	12.172	19.205	-18.679	-2.346
DMSO	-203.467	-201.939	-185.213	-207.381	-208.109	-203.84	-200.225	-200.848
