# Supplementary material for: NMR WaterLOGSY Reveals Weak Binding of Bisphenol A with Amyloid Fibers of a Conserved 11 Residue Peptide from Androgen Receptor
Source: PLoS One. 2016 Sep 1;11(9):e0161948. doi: 10.1371/journal.pone.0161948 (PMC5008648; doi:10.1371/journal.pone.0161948)
Supplement: S1 NMRData — (ZIP) [file pone.0161948.s002.zip › SI/NMRdata/BPA+mut/10/audita.txt]

##TITLE= Audit trail, TOPSPIN		Version 2.1
##JCAMPDX= 5.01
##ORIGIN= Bruker BioSpin GmbH
##OWNER= userint
$$ /opt/topspin/data/julia/nmr/PL31-WL-151124/10/audita.txt
##AUDIT TRAIL=  $$ (NUMBER, WHEN, WHO, WHERE, PROCESS, VERSION, WHAT)
(   1,<2015-11-24 17:30:44.189 +0100>,<userint>,<bio700>,<go>,<TOPSPIN 2.1>,
      <created by zg
	started at 2015-11-24 16:54:26.570 +0100,
	POWCHK enabled, PULCHK disabled,
       configuration hash MD5:
       25 2B 61 C0 15 05 17 FC F0 C9 65 8C B9 0F CE 30
       data hash MD5: 16K
       A8 DC 7C FD 39 64 9B 10 AD 93 DC 28 B7 85 4B AB>)
##END=

$$ hash MD5
$$ F2 EA 38 42 06 C4 C0 61 FD 62 A4 4A 1B F4 9F 55
