# Supplementary material for: NMR WaterLOGSY Reveals Weak Binding of Bisphenol A with Amyloid Fibers of a Conserved 11 Residue Peptide from Androgen Receptor
Source: PLoS One. 2016 Sep 1;11(9):e0161948. doi: 10.1371/journal.pone.0161948 (PMC5008648; doi:10.1371/journal.pone.0161948)
Supplement: S1 NMRData — (ZIP) [file pone.0161948.s002.zip › SI/NMRdata/BPA+mut/10/pdata/1/auditp.txt]

##TITLE= Audit trail, TOPSPIN		Version 2.1
##JCAMPDX= 5.01
##ORIGIN= Bruker BioSpin GmbH
##OWNER= userint
$$ /opt/topspin/data/julia/nmr/PL31-WL-151124/10/pdata/1/auditp.txt
##AUDIT TRAIL=  $$ (NUMBER, WHEN, WHO, WHERE, PROCESS, VERSION, WHAT)
(   1,<2015-11-24 17:30:44.189 +0100>,<userint>,<bio700>,<go>,<TOPSPIN 2.1>,
      <created by zg
	started at 2015-11-24 16:54:26.570 +0100,
	POWCHK enabled, PULCHK disabled,
       configuration hash MD5:
       25 2B 61 C0 15 05 17 FC F0 C9 65 8C B9 0F CE 30
       data hash MD5: 16K
       A8 DC 7C FD 39 64 9B 10 AD 93 DC 28 B7 85 4B AB>)
(   2,<2015-11-24 17:40:41.356 +0100>,<userint>,<bio700>,<proc1d>,<TOPSPIN 2.1>,
      <Start of raw data processing
       efp LB = 1 FT_mod = 6 PKNL = 1 PHC0 = 101.9116 PHC1 = -12 SI = 32K 
       data hash MD5: 32K
       AC 1C C9 6F 35 1F 60 71 BF 14 EF 61 C8 D7 56 E6>)
##END=

$$ hash MD5
$$ 12 CC D9 48 5A 8A 01 48 C4 48 C4 2A 2A A9 EF 92
