# Supplementary material for: NMR WaterLOGSY Reveals Weak Binding of Bisphenol A with Amyloid Fibers of a Conserved 11 Residue Peptide from Androgen Receptor
Source: PLoS One. 2016 Sep 1;11(9):e0161948. doi: 10.1371/journal.pone.0161948 (PMC5008648; doi:10.1371/journal.pone.0161948)
Supplement: S1 NMRData — (ZIP) [file pone.0161948.s002.zip › SI/NMRdata/BPA+mut/10/pulseprogram]

# 1 "/opt/topspin//exp/stan/nmr/lists/pp/user/madlogsy_2"
; logsy
; test for possible large target mediated water NOE
; MAD feb 2015 
;   same as madlogsy, with improved phase prgm
; avance-version (10/02/02)

;$CLASS=HighRes
;$DIM=2D
;$TYPE=
;$SUBTYPE=
;$COMMENT=


# 1 "/opt/topspin/exp/stan/nmr/lists/pp/Avance.incl" 1
;Avance3.incl
;   for AV III
;
;avance-version (07/12/14)
;
;$CLASS=HighRes Incl
;$COMMENT=


;$Id: Avance3.incl,v 1.6.2.2 2007/12/14 16:06:46 ber Exp $
# 14 "/opt/topspin//exp/stan/nmr/lists/pp/user/madlogsy_2" 2

# 1 "/opt/topspin/exp/stan/nmr/lists/pp/Grad.incl" 1
;Grad2.incl  -  include file for Gradient Spectroscopy
;   for 1
;
;avance-version (07/01/17)
;
;$CLASS=HighRes Incl
;$COMMENT=


define list<gradient> EA=<EA>


;$Id: Grad2.incl,v 1.12 2007/01/22 14:22:35 ber Exp $
# 15 "/opt/topspin//exp/stan/nmr/lists/pp/user/madlogsy_2" 2

# 1 "/opt/topspin/exp/stan/nmr/lists/pp/Delay.incl" 1
;Delay.incl  -  include file for commonly used delays
;
;version 00/02/07
;
;$CLASS=HighRes Incl
;$COMMENT=


;general delays

define delay DELTA
define delay DELTA1
define delay DELTA2
define delay DELTA3
define delay DELTA4
define delay DELTA5
define delay DELTA6
define delay DELTA7
define delay DELTA8

define delay TAU
define delay TAU1
define delay TAU2
define delay TAU3
define delay TAU4
define delay TAU5


;delays for centering pulses

define delay CEN_HN1
define delay CEN_HN2
define delay CEN_HN3
define delay CEN_HC1
define delay CEN_HC2
define delay CEN_HC3
define delay CEN_HC4
define delay CEN_HP1
define delay CEN_HP2
define delay CEN_CN1
define delay CEN_CN2
define delay CEN_CN3
define delay CEN_CN4
define delay CEN_CP1
define delay CEN_CP2


;loop counters

define loopcounter COUNTER
define loopcounter SCALEF
define loopcounter FACTOR1
define loopcounter FACTOR2
define loopcounter FACTOR3


;$Id: Delay.incl,v 1.12 2005/11/10 12:16:58 ber Exp $
# 16 "/opt/topspin//exp/stan/nmr/lists/pp/user/madlogsy_2" 2


"p2=p1*2"
"TAU=p12"
"d8=d9*0.5"

# 1 "mc_line 22 file /opt/topspin//exp/stan/nmr/lists/pp/user/madlogsy_2 expanding definition part of mc command before ze"
define delay MCWRK
define delay MCREST
"MCWRK = 0.333333*30m"
"MCREST = 30m - 30m"
    dccorr
# 22 "/opt/topspin//exp/stan/nmr/lists/pp/user/madlogsy_2"
1 ze
# 1 "mc_line 22 file /opt/topspin//exp/stan/nmr/lists/pp/user/madlogsy_2 expanding definition of mc command after ze"
# 23 "/opt/topspin//exp/stan/nmr/lists/pp/user/madlogsy_2"
  30m
  30m pl1:f1
# 1 "mc_line 25 file /opt/topspin//exp/stan/nmr/lists/pp/user/madlogsy_2 expanding start label for mc command"
2 MCWRK  * 2
LBLF0, MCWRK
  MCREST
# 26 "/opt/topspin//exp/stan/nmr/lists/pp/user/madlogsy_2"
  d1 pl1:f1
  50u setnmr3|0 setnmr0|34|32|33 ctrlgrad 0
  p1 ph0
  50u
  p16:gp3
  d16 pl0:f1
  (p11:sp1 ph4:r):f1
  50u
  p16:gp3
  d16 pl1:f1
  p1 ph11
  50u
  50u gron4
  d8
  400u groff
  p2 ph8
  50u
  50u gron5
  d8
  400u groff
  p1 ph1
    50u
    p16:gp1
    d16 pl0:f1
    (p12:sp2 ph2:r):f1
    50u
    50u pl1:f1
  p2 ph3
    50u
    p16:gp1
    d16
    50u setnmr3^0 setnmr0^34^32^33 ctrlgrad 7
    TAU
    50u
    p16:gp2
    d16 pl0:f1
    (p12:sp2 ph6:r):f1
    50u
    50u pl1:f1
  p2 ph7
    50u
    p16:gp2
    d16
    50u setnmr3^0 setnmr0^34^32^33 ctrlgrad 7
    TAU

  go=2 ph31
# 1 "mc_line 73 file /opt/topspin//exp/stan/nmr/lists/pp/user/madlogsy_2 expanding mc command in line"
  MCWRK wr #0
  MCWRK zd 
  lo to LBLF0 times td0

  MCWRK
# 74 "/opt/topspin//exp/stan/nmr/lists/pp/user/madlogsy_2"
exit

ph0= 0
ph11=0
;ph1= 0 0 2 2 1 1 3 3
ph1= 0 0 0 0 0 0 0 0  1 1 1 1 1 1 1 1
ph2= 0
ph3= 2
ph4= 0 1
;ph6= 0 0 0 0 0 0 0 0   1 1 1 1 1 1 1 1
;ph7= 2 2 2 2 2 2 2 2   3 3 3 3 3 3 3 3
ph6= 0 0 2 2 1 1 3 3
ph7= 2 2 0 0 3 3 1 1
ph8= 0
;ph31=0 2 2 0 1 3 3 1   2 0 0 2 3 1 1 3
ph31=0 2 0 2 2 0 2 0  1 3 1 3 3 1 3 1


;$Id: noediff,v 1.4.2.1 2010/02/03 08:54:30 ber Exp $
