# Supplementary material for: NMR WaterLOGSY Reveals Weak Binding of Bisphenol A with Amyloid Fibers of a Conserved 11 Residue Peptide from Androgen Receptor
Source: PLoS One. 2016 Sep 1;11(9):e0161948. doi: 10.1371/journal.pone.0161948 (PMC5008648; doi:10.1371/journal.pone.0161948)
Supplement: S1 NMRData — (ZIP) [file pone.0161948.s002.zip › SI/NMRdata/BPA+mut/10/spnam1]

##TITLE= Gauss 1%
##JCAMP-DX= 5.00 Bruker JCAMP library
##DATA TYPE= Shape Data
##ORIGIN= Bruker BioSpin GmbH
##OWNER= <demo>
##DATE= 2005/09/22
##TIME= 17:42:12
##$SHAPE_PARAMETERS= Type: Gauss ; Truncation Level [%] 1.0
##MINX= 1.000000E00
##MAXX= 9.999954E01
##MINY= 0.000000E00
##MAXY= 0.000000E00
##$SHAPE_EXMODE= Universal
##$SHAPE_TOTROT= 9.000000E01
##$SHAPE_TYPE= Excitation
##$SHAPE_USER_DEF= 
##$SHAPE_REPHFAC= 
##$SHAPE_BWFAC= 2.122000E00
##$SHAPE_BWFAC50= 
##$SHAPE_INTEGFAC= 4.115776E-01
##$SHAPE_MODE= 0
##NPOINTS= 1000
##XYPOINTS= (XY..XY)
1.000000E00, 0.000000E00
1.018591E00, 0.000000E00
1.037490E00, 0.000000E00
1.056700E00, 0.000000E00
1.076227E00, 0.000000E00
1.096073E00, 0.000000E00
1.116245E00, 0.000000E00
1.136746E00, 0.000000E00
1.157580E00, 0.000000E00
1.178753E00, 0.000000E00
1.200269E00, 0.000000E00
1.222132E00, 0.000000E00
1.244348E00, 0.000000E00
1.266921E00, 0.000000E00
1.289855E00, 0.000000E00
1.313157E00, 0.000000E00
1.336830E00, 0.000000E00
1.360879E00, 0.000000E00
1.385310E00, 0.000000E00
1.410127E00, 0.000000E00
1.435337E00, 0.000000E00
1.460942E00, 0.000000E00
1.486950E00, 0.000000E00
1.513365E00, 0.000000E00
1.540192E00, 0.000000E00
1.567437E00, 0.000000E00
1.595105E00, 0.000000E00
1.623202E00, 0.000000E00
1.651732E00, 0.000000E00
1.680702E00, 0.000000E00
1.710117E00, 0.000000E00
1.739982E00, 0.000000E00
1.770304E00, 0.000000E00
1.801088E00, 0.000000E00
1.832339E00, 0.000000E00
1.864063E00, 0.000000E00
1.896267E00, 0.000000E00
1.928956E00, 0.000000E00
1.962136E00, 0.000000E00
1.995813E00, 0.000000E00
2.029994E00, 0.000000E00
2.064683E00, 0.000000E00
2.099888E00, 0.000000E00
2.135614E00, 0.000000E00
2.171868E00, 0.000000E00
2.208655E00, 0.000000E00
2.245983E00, 0.000000E00
2.283857E00, 0.000000E00
2.322285E00, 0.000000E00
2.361271E00, 0.000000E00
2.400824E00, 0.000000E00
2.440949E00, 0.000000E00
2.481653E00, 0.000000E00
2.522943E00, 0.000000E00
2.564825E00, 0.000000E00
2.607306E00, 0.000000E00
2.650393E00, 0.000000E00
2.694092E00, 0.000000E00
2.738411E00, 0.000000E00
2.783356E00, 0.000000E00
2.828934E00, 0.000000E00
2.875152E00, 0.000000E00
2.922018E00, 0.000000E00
2.969538E00, 0.000000E00
3.017720E00, 0.000000E00
3.066570E00, 0.000000E00
3.116095E00, 0.000000E00
3.166304E00, 0.000000E00
3.217203E00, 0.000000E00
3.268799E00, 0.000000E00
3.321101E00, 0.000000E00
3.374114E00, 0.000000E00
3.427848E00, 0.000000E00
3.482308E00, 0.000000E00
3.537503E00, 0.000000E00
3.593441E00, 0.000000E00
3.650128E00, 0.000000E00
3.707572E00, 0.000000E00
3.765782E00, 0.000000E00
3.824764E00, 0.000000E00
3.884526E00, 0.000000E00
3.945077E00, 0.000000E00
4.006424E00, 0.000000E00
4.068575E00, 0.000000E00
4.131537E00, 0.000000E00
4.195318E00, 0.000000E00
4.259927E00, 0.000000E00
4.325371E00, 0.000000E00
4.391659E00, 0.000000E00
4.458798E00, 0.000000E00
4.526796E00, 0.000000E00
4.595662E00, 0.000000E00
4.665402E00, 0.000000E00
4.736027E00, 0.000000E00
4.807543E00, 0.000000E00
4.879959E00, 0.000000E00
4.953282E00, 0.000000E00
5.027522E00, 0.000000E00
5.102687E00, 0.000000E00
5.178783E00, 0.000000E00
5.255821E00, 0.000000E00
5.333808E00, 0.000000E00
5.412752E00, 0.000000E00
5.492661E00, 0.000000E00
5.573545E00, 0.000000E00
5.655411E00, 0.000000E00
5.738268E00, 0.000000E00
5.822123E00, 0.000000E00
5.906986E00, 0.000000E00
5.992865E00, 0.000000E00
6.079768E00, 0.000000E00
6.167703E00, 0.000000E00
6.256679E00, 0.000000E00
6.346705E00, 0.000000E00
6.437788E00, 0.000000E00
6.529937E00, 0.000000E00
6.623161E00, 0.000000E00
6.717468E00, 0.000000E00
6.812866E00, 0.000000E00
6.909363E00, 0.000000E00
7.006969E00, 0.000000E00
7.105692E00, 0.000000E00
7.205539E00, 0.000000E00
7.306520E00, 0.000000E00
7.408642E00, 0.000000E00
7.511914E00, 0.000000E00
7.616345E00, 0.000000E00
7.721943E00, 0.000000E00
7.828715E00, 0.000000E00
7.936671E00, 0.000000E00
8.045819E00, 0.000000E00
8.156166E00, 0.000000E00
8.267722E00, 0.000000E00
8.380494E00, 0.000000E00
8.494491E00, 0.000000E00
8.609720E00, 0.000000E00
8.726191E00, 0.000000E00
8.843911E00, 0.000000E00
8.962887E00, 0.000000E00
9.083130E00, 0.000000E00
9.204645E00, 0.000000E00
9.327442E00, 0.000000E00
9.451528E00, 0.000000E00
9.576911E00, 0.000000E00
9.703600E00, 0.000000E00
9.831601E00, 0.000000E00
9.960923E00, 0.000000E00
1.009157E01, 0.000000E00
1.022356E01, 0.000000E00
1.035689E01, 0.000000E00
1.049157E01, 0.000000E00
1.062762E01, 0.000000E00
1.076502E01, 0.000000E00
1.090381E01, 0.000000E00
1.104397E01, 0.000000E00
1.118552E01, 0.000000E00
1.132847E01, 0.000000E00
1.147282E01, 0.000000E00
1.161859E01, 0.000000E00
1.176576E01, 0.000000E00
1.191437E01, 0.000000E00
1.206441E01, 0.000000E00
1.221588E01, 0.000000E00
1.236880E01, 0.000000E00
1.252317E01, 0.000000E00
1.267900E01, 0.000000E00
1.283630E01, 0.000000E00
1.299506E01, 0.000000E00
1.315531E01, 0.000000E00
1.331704E01, 0.000000E00
1.348026E01, 0.000000E00
1.364498E01, 0.000000E00
1.381120E01, 0.000000E00
1.397893E01, 0.000000E00
1.414817E01, 0.000000E00
1.431893E01, 0.000000E00
1.449122E01, 0.000000E00
1.466505E01, 0.000000E00
1.484040E01, 0.000000E00
1.501731E01, 0.000000E00
1.519575E01, 0.000000E00
1.537576E01, 0.000000E00
1.555732E01, 0.000000E00
1.574044E01, 0.000000E00
1.592513E01, 0.000000E00
1.611139E01, 0.000000E00
1.629923E01, 0.000000E00
1.648865E01, 0.000000E00
1.667966E01, 0.000000E00
1.687225E01, 0.000000E00
1.706644E01, 0.000000E00
1.726223E01, 0.000000E00
1.745962E01, 0.000000E00
1.765862E01, 0.000000E00
1.785922E01, 0.000000E00
1.806143E01, 0.000000E00
1.826527E01, 0.000000E00
1.847071E01, 0.000000E00
1.867779E01, 0.000000E00
1.888648E01, 0.000000E00
1.909680E01, 0.000000E00
1.930875E01, 0.000000E00
1.952234E01, 0.000000E00
1.973755E01, 0.000000E00
1.995440E01, 0.000000E00
2.017290E01, 0.000000E00
2.039303E01, 0.000000E00
2.061480E01, 0.000000E00
2.083821E01, 0.000000E00
2.106327E01, 0.000000E00
2.128997E01, 0.000000E00
2.151832E01, 0.000000E00
2.174831E01, 0.000000E00
2.197995E01, 0.000000E00
2.221324E01, 0.000000E00
2.244817E01, 0.000000E00
2.268476E01, 0.000000E00
2.292299E01, 0.000000E00
2.316286E01, 0.000000E00
2.340438E01, 0.000000E00
2.364755E01, 0.000000E00
2.389236E01, 0.000000E00
2.413882E01, 0.000000E00
2.438692E01, 0.000000E00
2.463666E01, 0.000000E00
2.488803E01, 0.000000E00
2.514105E01, 0.000000E00
2.539570E01, 0.000000E00
2.565198E01, 0.000000E00
2.590989E01, 0.000000E00
2.616942E01, 0.000000E00
2.643059E01, 0.000000E00
2.669337E01, 0.000000E00
2.695777E01, 0.000000E00
2.722378E01, 0.000000E00
2.749141E01, 0.000000E00
2.776064E01, 0.000000E00
2.803147E01, 0.000000E00
2.830390E01, 0.000000E00
2.857792E01, 0.000000E00
2.885353E01, 0.000000E00
2.913072E01, 0.000000E00
2.940949E01, 0.000000E00
2.968983E01, 0.000000E00
2.997174E01, 0.000000E00
3.025521E01, 0.000000E00
3.054023E01, 0.000000E00
3.082679E01, 0.000000E00
3.111490E01, 0.000000E00
3.140454E01, 0.000000E00
3.169571E01, 0.000000E00
3.198840E01, 0.000000E00
3.228259E01, 0.000000E00
3.257829E01, 0.000000E00
3.287549E01, 0.000000E00
3.317417E01, 0.000000E00
3.347433E01, 0.000000E00
3.377596E01, 0.000000E00
3.407905E01, 0.000000E00
3.438359E01, 0.000000E00
3.468957E01, 0.000000E00
3.499698E01, 0.000000E00
3.530581E01, 0.000000E00
3.561605E01, 0.000000E00
3.592769E01, 0.000000E00
3.624072E01, 0.000000E00
3.655513E01, 0.000000E00
3.687091E01, 0.000000E00
3.718804E01, 0.000000E00
3.750651E01, 0.000000E00
3.782631E01, 0.000000E00
3.814744E01, 0.000000E00
3.846986E01, 0.000000E00
3.879359E01, 0.000000E00
3.911859E01, 0.000000E00
3.944486E01, 0.000000E00
3.977238E01, 0.000000E00
4.010114E01, 0.000000E00
4.043112E01, 0.000000E00
4.076232E01, 0.000000E00
4.109471E01, 0.000000E00
4.142829E01, 0.000000E00
4.176303E01, 0.000000E00
4.209892E01, 0.000000E00
4.243594E01, 0.000000E00
4.277409E01, 0.000000E00
4.311333E01, 0.000000E00
4.345367E01, 0.000000E00
4.379507E01, 0.000000E00
4.413752E01, 0.000000E00
4.448102E01, 0.000000E00
4.482553E01, 0.000000E00
4.517104E01, 0.000000E00
4.551753E01, 0.000000E00
4.586499E01, 0.000000E00
4.621339E01, 0.000000E00
4.656273E01, 0.000000E00
4.691297E01, 0.000000E00
4.726410E01, 0.000000E00
4.761610E01, 0.000000E00
4.796895E01, 0.000000E00
4.832264E01, 0.000000E00
4.867713E01, 0.000000E00
4.903241E01, 0.000000E00
4.938847E01, 0.000000E00
4.974527E01, 0.000000E00
5.010280E01, 0.000000E00
5.046104E01, 0.000000E00
5.081997E01, 0.000000E00
5.117955E01, 0.000000E00
5.153978E01, 0.000000E00
5.190063E01, 0.000000E00
5.226208E01, 0.000000E00
5.262410E01, 0.000000E00
5.298667E01, 0.000000E00
5.334977E01, 0.000000E00
5.371337E01, 0.000000E00
5.407746E01, 0.000000E00
5.444201E01, 0.000000E00
5.480699E01, 0.000000E00
5.517238E01, 0.000000E00
5.553815E01, 0.000000E00
5.590429E01, 0.000000E00
5.627076E01, 0.000000E00
5.663755E01, 0.000000E00
5.700462E01, 0.000000E00
5.737195E01, 0.000000E00
5.773952E01, 0.000000E00
5.810730E01, 0.000000E00
5.847526E01, 0.000000E00
5.884338E01, 0.000000E00
5.921163E01, 0.000000E00
5.957999E01, 0.000000E00
5.994843E01, 0.000000E00
6.031691E01, 0.000000E00
6.068542E01, 0.000000E00
6.105393E01, 0.000000E00
6.142241E01, 0.000000E00
6.179083E01, 0.000000E00
6.215917E01, 0.000000E00
6.252740E01, 0.000000E00
6.289548E01, 0.000000E00
6.326340E01, 0.000000E00
6.363112E01, 0.000000E00
6.399861E01, 0.000000E00
6.436585E01, 0.000000E00
6.473281E01, 0.000000E00
6.509945E01, 0.000000E00
6.546576E01, 0.000000E00
6.583170E01, 0.000000E00
6.619724E01, 0.000000E00
6.656235E01, 0.000000E00
6.692700E01, 0.000000E00
6.729117E01, 0.000000E00
6.765482E01, 0.000000E00
6.801793E01, 0.000000E00
6.838046E01, 0.000000E00
6.874239E01, 0.000000E00
6.910368E01, 0.000000E00
6.946430E01, 0.000000E00
6.982423E01, 0.000000E00
7.018344E01, 0.000000E00
7.054188E01, 0.000000E00
7.089954E01, 0.000000E00
7.125639E01, 0.000000E00
7.161238E01, 0.000000E00
7.196750E01, 0.000000E00
7.232171E01, 0.000000E00
7.267498E01, 0.000000E00
7.302728E01, 0.000000E00
7.337857E01, 0.000000E00
7.372884E01, 0.000000E00
7.407804E01, 0.000000E00
7.442615E01, 0.000000E00
7.477314E01, 0.000000E00
7.511897E01, 0.000000E00
7.546361E01, 0.000000E00
7.580704E01, 0.000000E00
7.614922E01, 0.000000E00
7.649012E01, 0.000000E00
7.682971E01, 0.000000E00
7.716795E01, 0.000000E00
7.750483E01, 0.000000E00
7.784030E01, 0.000000E00
7.817434E01, 0.000000E00
7.850692E01, 0.000000E00
7.883800E01, 0.000000E00
7.916755E01, 0.000000E00
7.949554E01, 0.000000E00
7.982195E01, 0.000000E00
8.014674E01, 0.000000E00
8.046988E01, 0.000000E00
8.079134E01, 0.000000E00
8.111109E01, 0.000000E00
8.142910E01, 0.000000E00
8.174534E01, 0.000000E00
8.205978E01, 0.000000E00
8.237239E01, 0.000000E00
8.268313E01, 0.000000E00
8.299199E01, 0.000000E00
8.329892E01, 0.000000E00
8.360390E01, 0.000000E00
8.390690E01, 0.000000E00
8.420789E01, 0.000000E00
8.450684E01, 0.000000E00
8.480372E01, 0.000000E00
8.509850E01, 0.000000E00
8.539116E01, 0.000000E00
8.568165E01, 0.000000E00
8.596997E01, 0.000000E00
8.625607E01, 0.000000E00
8.653992E01, 0.000000E00
8.682151E01, 0.000000E00
8.710079E01, 0.000000E00
8.737775E01, 0.000000E00
8.765235E01, 0.000000E00
8.792457E01, 0.000000E00
8.819439E01, 0.000000E00
8.846176E01, 0.000000E00
8.872667E01, 0.000000E00
8.898908E01, 0.000000E00
8.924898E01, 0.000000E00
8.950633E01, 0.000000E00
8.976111E01, 0.000000E00
9.001329E01, 0.000000E00
9.026285E01, 0.000000E00
9.050976E01, 0.000000E00
9.075400E01, 0.000000E00
9.099553E01, 0.000000E00
9.123434E01, 0.000000E00
9.147040E01, 0.000000E00
9.170369E01, 0.000000E00
9.193418E01, 0.000000E00
9.216184E01, 0.000000E00
9.238666E01, 0.000000E00
9.260860E01, 0.000000E00
9.282766E01, 0.000000E00
9.304379E01, 0.000000E00
9.325699E01, 0.000000E00
9.346722E01, 0.000000E00
9.367448E01, 0.000000E00
9.387872E01, 0.000000E00
9.407994E01, 0.000000E00
9.427811E01, 0.000000E00
9.447320E01, 0.000000E00
9.466521E01, 0.000000E00
9.485411E01, 0.000000E00
9.503987E01, 0.000000E00
9.522248E01, 0.000000E00
9.540192E01, 0.000000E00
9.557818E01, 0.000000E00
9.575122E01, 0.000000E00
9.592103E01, 0.000000E00
9.608760E01, 0.000000E00
9.625091E01, 0.000000E00
9.641093E01, 0.000000E00
9.656765E01, 0.000000E00
9.672106E01, 0.000000E00
9.687114E01, 0.000000E00
9.701787E01, 0.000000E00
9.716123E01, 0.000000E00
9.730121E01, 0.000000E00
9.743780E01, 0.000000E00
9.757098E01, 0.000000E00
9.770073E01, 0.000000E00
9.782704E01, 0.000000E00
9.794990E01, 0.000000E00
9.806930E01, 0.000000E00
9.818522E01, 0.000000E00
9.829764E01, 0.000000E00
9.840656E01, 0.000000E00
9.851197E01, 0.000000E00
9.861384E01, 0.000000E00
9.871218E01, 0.000000E00
9.880697E01, 0.000000E00
9.889820E01, 0.000000E00
9.898586E01, 0.000000E00
9.906994E01, 0.000000E00
9.915043E01, 0.000000E00
9.922732E01, 0.000000E00
9.930061E01, 0.000000E00
9.937028E01, 0.000000E00
9.943633E01, 0.000000E00
9.949875E01, 0.000000E00
9.955754E01, 0.000000E00
9.961268E01, 0.000000E00
9.966418E01, 0.000000E00
9.971202E01, 0.000000E00
9.975620E01, 0.000000E00
9.979671E01, 0.000000E00
9.983356E01, 0.000000E00
9.986673E01, 0.000000E00
9.989623E01, 0.000000E00
9.992205E01, 0.000000E00
9.994418E01, 0.000000E00
9.996263E01, 0.000000E00
9.997739E01, 0.000000E00
9.998846E01, 0.000000E00
9.999585E01, 0.000000E00
9.999954E01, 0.000000E00
9.999954E01, 0.000000E00
9.999585E01, 0.000000E00
9.998846E01, 0.000000E00
9.997739E01, 0.000000E00
9.996263E01, 0.000000E00
9.994418E01, 0.000000E00
9.992205E01, 0.000000E00
9.989623E01, 0.000000E00
9.986673E01, 0.000000E00
9.983356E01, 0.000000E00
9.979671E01, 0.000000E00
9.975620E01, 0.000000E00
9.971202E01, 0.000000E00
9.966418E01, 0.000000E00
9.961268E01, 0.000000E00
9.955754E01, 0.000000E00
9.949875E01, 0.000000E00
9.943633E01, 0.000000E00
9.937028E01, 0.000000E00
9.930061E01, 0.000000E00
9.922732E01, 0.000000E00
9.915043E01, 0.000000E00
9.906994E01, 0.000000E00
9.898586E01, 0.000000E00
9.889820E01, 0.000000E00
9.880697E01, 0.000000E00
9.871218E01, 0.000000E00
9.861384E01, 0.000000E00
9.851197E01, 0.000000E00
9.840656E01, 0.000000E00
9.829764E01, 0.000000E00
9.818522E01, 0.000000E00
9.806930E01, 0.000000E00
9.794990E01, 0.000000E00
9.782704E01, 0.000000E00
9.770073E01, 0.000000E00
9.757098E01, 0.000000E00
9.743780E01, 0.000000E00
9.730121E01, 0.000000E00
9.716123E01, 0.000000E00
9.701787E01, 0.000000E00
9.687114E01, 0.000000E00
9.672106E01, 0.000000E00
9.656765E01, 0.000000E00
9.641093E01, 0.000000E00
9.625091E01, 0.000000E00
9.608760E01, 0.000000E00
9.592103E01, 0.000000E00
9.575122E01, 0.000000E00
9.557818E01, 0.000000E00
9.540192E01, 0.000000E00
9.522248E01, 0.000000E00
9.503987E01, 0.000000E00
9.485411E01, 0.000000E00
9.466521E01, 0.000000E00
9.447320E01, 0.000000E00
9.427811E01, 0.000000E00
9.407994E01, 0.000000E00
9.387872E01, 0.000000E00
9.367448E01, 0.000000E00
9.346722E01, 0.000000E00
9.325699E01, 0.000000E00
9.304379E01, 0.000000E00
9.282766E01, 0.000000E00
9.260860E01, 0.000000E00
9.238666E01, 0.000000E00
9.216184E01, 0.000000E00
9.193418E01, 0.000000E00
9.170369E01, 0.000000E00
9.147040E01, 0.000000E00
9.123434E01, 0.000000E00
9.099553E01, 0.000000E00
9.075400E01, 0.000000E00
9.050976E01, 0.000000E00
9.026285E01, 0.000000E00
9.001329E01, 0.000000E00
8.976111E01, 0.000000E00
8.950633E01, 0.000000E00
8.924898E01, 0.000000E00
8.898908E01, 0.000000E00
8.872667E01, 0.000000E00
8.846176E01, 0.000000E00
8.819439E01, 0.000000E00
8.792457E01, 0.000000E00
8.765235E01, 0.000000E00
8.737775E01, 0.000000E00
8.710079E01, 0.000000E00
8.682151E01, 0.000000E00
8.653992E01, 0.000000E00
8.625607E01, 0.000000E00
8.596997E01, 0.000000E00
8.568165E01, 0.000000E00
8.539116E01, 0.000000E00
8.509850E01, 0.000000E00
8.480372E01, 0.000000E00
8.450684E01, 0.000000E00
8.420789E01, 0.000000E00
8.390690E01, 0.000000E00
8.360390E01, 0.000000E00
8.329892E01, 0.000000E00
8.299199E01, 0.000000E00
8.268313E01, 0.000000E00
8.237239E01, 0.000000E00
8.205978E01, 0.000000E00
8.174534E01, 0.000000E00
8.142910E01, 0.000000E00
8.111109E01, 0.000000E00
8.079134E01, 0.000000E00
8.046988E01, 0.000000E00
8.014674E01, 0.000000E00
7.982195E01, 0.000000E00
7.949554E01, 0.000000E00
7.916755E01, 0.000000E00
7.883800E01, 0.000000E00
7.850692E01, 0.000000E00
7.817434E01, 0.000000E00
7.784030E01, 0.000000E00
7.750483E01, 0.000000E00
7.716795E01, 0.000000E00
7.682971E01, 0.000000E00
7.649012E01, 0.000000E00
7.614922E01, 0.000000E00
7.580704E01, 0.000000E00
7.546361E01, 0.000000E00
7.511897E01, 0.000000E00
7.477314E01, 0.000000E00
7.442615E01, 0.000000E00
7.407804E01, 0.000000E00
7.372884E01, 0.000000E00
7.337857E01, 0.000000E00
7.302728E01, 0.000000E00
7.267498E01, 0.000000E00
7.232171E01, 0.000000E00
7.196750E01, 0.000000E00
7.161238E01, 0.000000E00
7.125639E01, 0.000000E00
7.089954E01, 0.000000E00
7.054188E01, 0.000000E00
7.018344E01, 0.000000E00
6.982423E01, 0.000000E00
6.946430E01, 0.000000E00
6.910368E01, 0.000000E00
6.874239E01, 0.000000E00
6.838046E01, 0.000000E00
6.801793E01, 0.000000E00
6.765482E01, 0.000000E00
6.729117E01, 0.000000E00
6.692700E01, 0.000000E00
6.656235E01, 0.000000E00
6.619724E01, 0.000000E00
6.583170E01, 0.000000E00
6.546576E01, 0.000000E00
6.509945E01, 0.000000E00
6.473281E01, 0.000000E00
6.436585E01, 0.000000E00
6.399861E01, 0.000000E00
6.363112E01, 0.000000E00
6.326340E01, 0.000000E00
6.289548E01, 0.000000E00
6.252740E01, 0.000000E00
6.215917E01, 0.000000E00
6.179083E01, 0.000000E00
6.142241E01, 0.000000E00
6.105393E01, 0.000000E00
6.068542E01, 0.000000E00
6.031691E01, 0.000000E00
5.994843E01, 0.000000E00
5.957999E01, 0.000000E00
5.921163E01, 0.000000E00
5.884338E01, 0.000000E00
5.847526E01, 0.000000E00
5.810730E01, 0.000000E00
5.773952E01, 0.000000E00
5.737195E01, 0.000000E00
5.700462E01, 0.000000E00
5.663755E01, 0.000000E00
5.627076E01, 0.000000E00
5.590429E01, 0.000000E00
5.553815E01, 0.000000E00
5.517238E01, 0.000000E00
5.480699E01, 0.000000E00
5.444201E01, 0.000000E00
5.407746E01, 0.000000E00
5.371337E01, 0.000000E00
5.334977E01, 0.000000E00
5.298667E01, 0.000000E00
5.262410E01, 0.000000E00
5.226208E01, 0.000000E00
5.190063E01, 0.000000E00
5.153978E01, 0.000000E00
5.117955E01, 0.000000E00
5.081997E01, 0.000000E00
5.046104E01, 0.000000E00
5.010280E01, 0.000000E00
4.974527E01, 0.000000E00
4.938847E01, 0.000000E00
4.903241E01, 0.000000E00
4.867713E01, 0.000000E00
4.832264E01, 0.000000E00
4.796895E01, 0.000000E00
4.761610E01, 0.000000E00
4.726410E01, 0.000000E00
4.691297E01, 0.000000E00
4.656273E01, 0.000000E00
4.621339E01, 0.000000E00
4.586499E01, 0.000000E00
4.551753E01, 0.000000E00
4.517104E01, 0.000000E00
4.482553E01, 0.000000E00
4.448102E01, 0.000000E00
4.413752E01, 0.000000E00
4.379507E01, 0.000000E00
4.345367E01, 0.000000E00
4.311333E01, 0.000000E00
4.277409E01, 0.000000E00
4.243594E01, 0.000000E00
4.209892E01, 0.000000E00
4.176303E01, 0.000000E00
4.142829E01, 0.000000E00
4.109471E01, 0.000000E00
4.076232E01, 0.000000E00
4.043112E01, 0.000000E00
4.010114E01, 0.000000E00
3.977238E01, 0.000000E00
3.944486E01, 0.000000E00
3.911859E01, 0.000000E00
3.879359E01, 0.000000E00
3.846986E01, 0.000000E00
3.814744E01, 0.000000E00
3.782631E01, 0.000000E00
3.750651E01, 0.000000E00
3.718804E01, 0.000000E00
3.687091E01, 0.000000E00
3.655513E01, 0.000000E00
3.624072E01, 0.000000E00
3.592769E01, 0.000000E00
3.561605E01, 0.000000E00
3.530581E01, 0.000000E00
3.499698E01, 0.000000E00
3.468957E01, 0.000000E00
3.438359E01, 0.000000E00
3.407905E01, 0.000000E00
3.377596E01, 0.000000E00
3.347433E01, 0.000000E00
3.317417E01, 0.000000E00
3.287549E01, 0.000000E00
3.257829E01, 0.000000E00
3.228259E01, 0.000000E00
3.198840E01, 0.000000E00
3.169571E01, 0.000000E00
3.140454E01, 0.000000E00
3.111490E01, 0.000000E00
3.082679E01, 0.000000E00
3.054023E01, 0.000000E00
3.025521E01, 0.000000E00
2.997174E01, 0.000000E00
2.968983E01, 0.000000E00
2.940949E01, 0.000000E00
2.913072E01, 0.000000E00
2.885353E01, 0.000000E00
2.857792E01, 0.000000E00
2.830390E01, 0.000000E00
2.803147E01, 0.000000E00
2.776064E01, 0.000000E00
2.749141E01, 0.000000E00
2.722378E01, 0.000000E00
2.695777E01, 0.000000E00
2.669337E01, 0.000000E00
2.643059E01, 0.000000E00
2.616942E01, 0.000000E00
2.590989E01, 0.000000E00
2.565198E01, 0.000000E00
2.539570E01, 0.000000E00
2.514105E01, 0.000000E00
2.488803E01, 0.000000E00
2.463666E01, 0.000000E00
2.438692E01, 0.000000E00
2.413882E01, 0.000000E00
2.389236E01, 0.000000E00
2.364755E01, 0.000000E00
2.340438E01, 0.000000E00
2.316286E01, 0.000000E00
2.292299E01, 0.000000E00
2.268476E01, 0.000000E00
2.244817E01, 0.000000E00
2.221324E01, 0.000000E00
2.197995E01, 0.000000E00
2.174831E01, 0.000000E00
2.151832E01, 0.000000E00
2.128997E01, 0.000000E00
2.106327E01, 0.000000E00
2.083821E01, 0.000000E00
2.061480E01, 0.000000E00
2.039303E01, 0.000000E00
2.017290E01, 0.000000E00
1.995440E01, 0.000000E00
1.973755E01, 0.000000E00
1.952234E01, 0.000000E00
1.930875E01, 0.000000E00
1.909680E01, 0.000000E00
1.888648E01, 0.000000E00
1.867779E01, 0.000000E00
1.847071E01, 0.000000E00
1.826527E01, 0.000000E00
1.806143E01, 0.000000E00
1.785922E01, 0.000000E00
1.765862E01, 0.000000E00
1.745962E01, 0.000000E00
1.726223E01, 0.000000E00
1.706644E01, 0.000000E00
1.687225E01, 0.000000E00
1.667966E01, 0.000000E00
1.648865E01, 0.000000E00
1.629923E01, 0.000000E00
1.611139E01, 0.000000E00
1.592513E01, 0.000000E00
1.574044E01, 0.000000E00
1.555732E01, 0.000000E00
1.537576E01, 0.000000E00
1.519575E01, 0.000000E00
1.501731E01, 0.000000E00
1.484040E01, 0.000000E00
1.466505E01, 0.000000E00
1.449122E01, 0.000000E00
1.431893E01, 0.000000E00
1.414817E01, 0.000000E00
1.397893E01, 0.000000E00
1.381120E01, 0.000000E00
1.364498E01, 0.000000E00
1.348026E01, 0.000000E00
1.331704E01, 0.000000E00
1.315531E01, 0.000000E00
1.299506E01, 0.000000E00
1.283630E01, 0.000000E00
1.267900E01, 0.000000E00
1.252317E01, 0.000000E00
1.236880E01, 0.000000E00
1.221588E01, 0.000000E00
1.206441E01, 0.000000E00
1.191437E01, 0.000000E00
1.176576E01, 0.000000E00
1.161859E01, 0.000000E00
1.147282E01, 0.000000E00
1.132847E01, 0.000000E00
1.118552E01, 0.000000E00
1.104397E01, 0.000000E00
1.090381E01, 0.000000E00
1.076502E01, 0.000000E00
1.062762E01, 0.000000E00
1.049157E01, 0.000000E00
1.035689E01, 0.000000E00
1.022356E01, 0.000000E00
1.009157E01, 0.000000E00
9.960923E00, 0.000000E00
9.831601E00, 0.000000E00
9.703600E00, 0.000000E00
9.576911E00, 0.000000E00
9.451528E00, 0.000000E00
9.327442E00, 0.000000E00
9.204645E00, 0.000000E00
9.083130E00, 0.000000E00
8.962887E00, 0.000000E00
8.843911E00, 0.000000E00
8.726191E00, 0.000000E00
8.609720E00, 0.000000E00
8.494491E00, 0.000000E00
8.380494E00, 0.000000E00
8.267722E00, 0.000000E00
8.156166E00, 0.000000E00
8.045819E00, 0.000000E00
7.936671E00, 0.000000E00
7.828715E00, 0.000000E00
7.721943E00, 0.000000E00
7.616345E00, 0.000000E00
7.511914E00, 0.000000E00
7.408642E00, 0.000000E00
7.306520E00, 0.000000E00
7.205539E00, 0.000000E00
7.105692E00, 0.000000E00
7.006969E00, 0.000000E00
6.909363E00, 0.000000E00
6.812866E00, 0.000000E00
6.717468E00, 0.000000E00
6.623161E00, 0.000000E00
6.529937E00, 0.000000E00
6.437788E00, 0.000000E00
6.346705E00, 0.000000E00
6.256679E00, 0.000000E00
6.167703E00, 0.000000E00
6.079768E00, 0.000000E00
5.992865E00, 0.000000E00
5.906986E00, 0.000000E00
5.822123E00, 0.000000E00
5.738268E00, 0.000000E00
5.655411E00, 0.000000E00
5.573545E00, 0.000000E00
5.492661E00, 0.000000E00
5.412752E00, 0.000000E00
5.333808E00, 0.000000E00
5.255821E00, 0.000000E00
5.178783E00, 0.000000E00
5.102687E00, 0.000000E00
5.027522E00, 0.000000E00
4.953282E00, 0.000000E00
4.879959E00, 0.000000E00
4.807543E00, 0.000000E00
4.736027E00, 0.000000E00
4.665402E00, 0.000000E00
4.595662E00, 0.000000E00
4.526796E00, 0.000000E00
4.458798E00, 0.000000E00
4.391659E00, 0.000000E00
4.325371E00, 0.000000E00
4.259927E00, 0.000000E00
4.195318E00, 0.000000E00
4.131537E00, 0.000000E00
4.068575E00, 0.000000E00
4.006424E00, 0.000000E00
3.945077E00, 0.000000E00
3.884526E00, 0.000000E00
3.824764E00, 0.000000E00
3.765782E00, 0.000000E00
3.707572E00, 0.000000E00
3.650128E00, 0.000000E00
3.593441E00, 0.000000E00
3.537503E00, 0.000000E00
3.482308E00, 0.000000E00
3.427848E00, 0.000000E00
3.374114E00, 0.000000E00
3.321101E00, 0.000000E00
3.268799E00, 0.000000E00
3.217203E00, 0.000000E00
3.166304E00, 0.000000E00
3.116095E00, 0.000000E00
3.066570E00, 0.000000E00
3.017720E00, 0.000000E00
2.969538E00, 0.000000E00
2.922018E00, 0.000000E00
2.875152E00, 0.000000E00
2.828934E00, 0.000000E00
2.783356E00, 0.000000E00
2.738411E00, 0.000000E00
2.694092E00, 0.000000E00
2.650393E00, 0.000000E00
2.607306E00, 0.000000E00
2.564825E00, 0.000000E00
2.522943E00, 0.000000E00
2.481653E00, 0.000000E00
2.440949E00, 0.000000E00
2.400824E00, 0.000000E00
2.361271E00, 0.000000E00
2.322285E00, 0.000000E00
2.283857E00, 0.000000E00
2.245983E00, 0.000000E00
2.208655E00, 0.000000E00
2.171868E00, 0.000000E00
2.135614E00, 0.000000E00
2.099888E00, 0.000000E00
2.064683E00, 0.000000E00
2.029994E00, 0.000000E00
1.995813E00, 0.000000E00
1.962136E00, 0.000000E00
1.928956E00, 0.000000E00
1.896267E00, 0.000000E00
1.864063E00, 0.000000E00
1.832339E00, 0.000000E00
1.801088E00, 0.000000E00
1.770304E00, 0.000000E00
1.739982E00, 0.000000E00
1.710117E00, 0.000000E00
1.680702E00, 0.000000E00
1.651732E00, 0.000000E00
1.623202E00, 0.000000E00
1.595105E00, 0.000000E00
1.567437E00, 0.000000E00
1.540192E00, 0.000000E00
1.513365E00, 0.000000E00
1.486950E00, 0.000000E00
1.460942E00, 0.000000E00
1.435337E00, 0.000000E00
1.410127E00, 0.000000E00
1.385310E00, 0.000000E00
1.360879E00, 0.000000E00
1.336830E00, 0.000000E00
1.313157E00, 0.000000E00
1.289855E00, 0.000000E00
1.266921E00, 0.000000E00
1.244348E00, 0.000000E00
1.222132E00, 0.000000E00
1.200269E00, 0.000000E00
1.178753E00, 0.000000E00
1.157580E00, 0.000000E00
1.136746E00, 0.000000E00
1.116245E00, 0.000000E00
1.096073E00, 0.000000E00
1.076227E00, 0.000000E00
1.056700E00, 0.000000E00
1.037490E00, 0.000000E00
1.018591E00, 0.000000E00
1.000000E00, 0.000000E00
##END
