# Supplementary material for: NMR WaterLOGSY Reveals Weak Binding of Bisphenol A with Amyloid Fibers of a Conserved 11 Residue Peptide from Androgen Receptor
Source: PLoS One. 2016 Sep 1;11(9):e0161948. doi: 10.1371/journal.pone.0161948 (PMC5008648; doi:10.1371/journal.pone.0161948)
Supplement: S1 NMRData — (ZIP) [file pone.0161948.s002.zip › SI/NMRdata/BPA+P11_Fig2/after_centri_1/pdata/1/auditp.txt]

##TITLE= Audit trail, TOPSPIN		Version 2.1
##JCAMPDX= 5.01
##ORIGIN= Bruker BioSpin GmbH
##OWNER= userint
$$ /opt/topspin/data/julia/nmr/PK282+BPA-160315/11/pdata/1/auditp.txt
##AUDIT TRAIL=  $$ (NUMBER, WHEN, WHO, WHERE, PROCESS, VERSION, WHAT)
(   1,<2016-03-15 17:29:19.203 +0100>,<userint>,<bio700>,<go>,<TOPSPIN 2.1>,
      <created by zg
	started at 2016-03-15 16:52:57.648 +0100,
	POWCHK enabled, PULCHK disabled,
       configuration hash MD5:
       25 2B 61 C0 15 05 17 FC F0 C9 65 8C B9 0F CE 30
       data hash MD5: 16K
       EC E9 5D 7D 2B C3 53 86 01 45 FE 78 78 38 BF 54>)
(   2,<2016-03-16 09:31:04.260 +0100>,<userint>,<bio700>,<proc1d>,<TOPSPIN 2.1>,
      <Start of raw data processing
       efp LB = 1 FT_mod = 6 PKNL = 1 PHC0 = 101.9116 PHC1 = -12 SI = 32K 
       data hash MD5: 32K
       89 A5 AB 22 4E CC 7D C3 87 9F 02 16 50 B7 EA 43>)
##END=

$$ hash MD5
$$ B1 B7 C0 E3 4B 31 48 14 A7 30 41 2E F6 74 0A 91
