# Supplementary material for: NMR WaterLOGSY Reveals Weak Binding of Bisphenol A with Amyloid Fibers of a Conserved 11 Residue Peptide from Androgen Receptor
Source: PLoS One. 2016 Sep 1;11(9):e0161948. doi: 10.1371/journal.pone.0161948 (PMC5008648; doi:10.1371/journal.pone.0161948)
Supplement: S1 NMRData — (ZIP) [file pone.0161948.s002.zip › SI/NMRdata/BPA+P11_Fig2/after_centri_2/pdata/1/title]

after new centrifugation 2x20' 10000rpm
after centri by hand
next morning (16.03.16)
after centrifugation 2x20' 10000rpm
old fibers with dilution 1/5 10% DMSO
BPA1mM
1200ms
TE 298K
