# Supplementary material for: NMR WaterLOGSY Reveals Weak Binding of Bisphenol A with Amyloid Fibers of a Conserved 11 Residue Peptide from Androgen Receptor
Source: PLoS One. 2016 Sep 1;11(9):e0161948. doi: 10.1371/journal.pone.0161948 (PMC5008648; doi:10.1371/journal.pone.0161948)
Supplement: S1 NMRData — (ZIP) [file pone.0161948.s002.zip › SI/NMRdata/BPA+P11_Fig2/before_centri/shimvalues]

# Tue Mar 15 15:29:21 2016
#$$PROBEID=34
#$$PROBEINFO=5 mm CPTCI 1H-13C/15N/D Z-GRD Z44908/0057
#$$PICSINFO=Z44908_0057_34.par
#
# Active Shim Gradients
#
Z           		-1333           
Z2          		-3492           
Z3          		1373            
Z4          		-8412           
Z5          		134             
Z6          		-689            
Z7          		-350            
Z8          		-1270           
X           		-3364           
XZ          		-3932           
XZ2         		-1078           
XZ3         		4121            
XZ4         		-169            
XZ5         		1984            
Y           		-7483           
YZ          		840             
YZ2         		119             
YZ3         		-588            
YZ4         		147             
YZ5         		-6913           
XY          		8495            
XYZ         		-12752          
XYZ2        		-2551           
XYZ3        		898             
XYZ4        		-773            
XYZ5        		0               
(X2-Y2)     		2400            
(X2-Y2)Z    		-1378           
(X2-Y2)Z2   		-2390           
(X2-Y2)Z3   		-553            
(X2-Y2)Z4   		971             
(X2-Y2)Z5   		0               
X3          		4041            
X3Z         		-820            
Y3          		2536            
Y3Z         		-860            
#
# Lock Parameter
#
LOCKPHASE		106.000 
LOCKPOWER		-18.000 
LOCKGAIN		120.202 
LOCKDC		-50.000 
LOCKSHIFT		4.700   
FIELD		6043.016
LOOPGAIN		-10.000 
LOOPTIME		0.250   
LOOPFILTER		100.000 
#
IEEE64_VERSION_CODE 1
#
# Shim currents 
#
SHIM_SETTING [1 ]  -431.67552948   
SHIM_SETTING [2 ]  -4137.25192954  
SHIM_SETTING [3 ]  1614.04912974   
SHIM_SETTING [4 ]  5483.04824452   
SHIM_SETTING [5 ]  -1846.64214506  
SHIM_SETTING [6 ]  -2347.14283544  
SHIM_SETTING [7 ]  -11375.93092274 
SHIM_SETTING [8 ]  -12215.15568798 
SHIM_SETTING [9 ]  -3806.72021274  
SHIM_SETTING [10]  -4540.44078981  
SHIM_SETTING [11]  0.00000000      
SHIM_SETTING [12]  3396.01839727   
SHIM_SETTING [13]  1675.22039727   
SHIM_SETTING [14]  2357.66403352   
SHIM_SETTING [15]  -3735.35113065  
SHIM_SETTING [16]  -4700.52740250  
SHIM_SETTING [17]  -8059.96393332  
SHIM_SETTING [18]  3062.44133971   
SHIM_SETTING [19]  2805.65113514   
SHIM_SETTING [20]  -5594.50108676  
SHIM_SETTING [21]  -2172.46741734  
SHIM_SETTING [22]  1399.08663389   
SHIM_SETTING [23]  2558.07219398   
SHIM_SETTING [24]  3801.52929081   
SHIM_SETTING [25]  1399.98783970   
SHIM_SETTING [26]  3120.84263642   
SHIM_SETTING [27]  1562.23003352   
SHIM_SETTING [28]  -8640.41170680  
SHIM_SETTING [29]  1478.82547869   
SHIM_SETTING [30]  5382.24930128   
SHIM_SETTING [31]  -8261.22147507  
SHIM_SETTING [32]  -4457.67262569  
SHIM_SETTING [33]  -9502.02314620  
SHIM_SETTING [34]  14675.06792140  
SHIM_SETTING [35]  1578.18252173   
SHIM_SETTING [36]  20692.01722553  
SHIM_SETTING [37]  3715.18675492   
SHIM_SETTING [38]  -10644.60683315 
SHIM_SETTING [39]  -7152.29551126  
SHIM_SETTING [40]  0.00000000      
