# Supplementary material for: NMR WaterLOGSY Reveals Weak Binding of Bisphenol A with Amyloid Fibers of a Conserved 11 Residue Peptide from Androgen Receptor
Source: PLoS One. 2016 Sep 1;11(9):e0161948. doi: 10.1371/journal.pone.0161948 (PMC5008648; doi:10.1371/journal.pone.0161948)
Supplement: S1 NMRData — (ZIP) [file pone.0161948.s002.zip › SI/NMRdata/BPA+P11_Fig3/500uM_BPA/pdata/1/title]

after centif WL quantification
PK282
+10%DMSO
310K
pH=7
