# Supplementary material for: NMR WaterLOGSY Reveals Weak Binding of Bisphenol A with Amyloid Fibers of a Conserved 11 Residue Peptide from Androgen Receptor
Source: PLoS One. 2016 Sep 1;11(9):e0161948. doi: 10.1371/journal.pone.0161948 (PMC5008648; doi:10.1371/journal.pone.0161948)
Supplement: S1 NMRData — (ZIP) [file pone.0161948.s002.zip › SI/NMRdata/BPA+P11_Fig3/500uM_BPA/pulseprogram]

# 1 "/opt/topspin//exp/stan/nmr/lists/pp/user/mad_kinetics"
;zgpr
;avance-version (06/11/09)
;1D sequence with f1 presaturation
;
;$CLASS=HighRes
;$DIM=1D
;$TYPE=
;$SUBTYPE=
;$COMMENT=


# 1 "/opt/topspin/exp/stan/nmr/lists/pp/Avance.incl" 1
;Avance3.incl
;   for AV III
;
;avance-version (07/12/14)
;
;$CLASS=HighRes Incl
;$COMMENT=


;$Id: Avance3.incl,v 1.6.2.2 2007/12/14 16:06:46 ber Exp $
# 12 "/opt/topspin//exp/stan/nmr/lists/pp/user/mad_kinetics" 2


"d12=20u"


"acqt0=-p1*2/3.1416"


# 1 "mc_line 21 file /opt/topspin//exp/stan/nmr/lists/pp/user/mad_kinetics expanding definition part of mc command before ze"
define delay MCWRK
define delay MCREST
"MCWRK = 0.333333*30m"
"MCREST = 30m - 30m"
    dccorr
# 21 "/opt/topspin//exp/stan/nmr/lists/pp/user/mad_kinetics"
1 ze
# 1 "mc_line 21 file /opt/topspin//exp/stan/nmr/lists/pp/user/mad_kinetics expanding definition of mc command after ze"
# 22 "/opt/topspin//exp/stan/nmr/lists/pp/user/mad_kinetics"
# 1 "mc_line 22 file /opt/topspin//exp/stan/nmr/lists/pp/user/mad_kinetics expanding start label for mc command"
2 MCWRK  * 2
LBLF0, MCWRK
  MCREST
# 23 "/opt/topspin//exp/stan/nmr/lists/pp/user/mad_kinetics"
  d12 pl9:f1
  d1 cw:f1 ph29
  4u do:f1
  d12 pl1:f1
  p1 ph1
  go=2 ph31
# 1 "mc_line 29 file /opt/topspin//exp/stan/nmr/lists/pp/user/mad_kinetics expanding mc command in line"
  MCWRK wr #0
  MCWRK zd 
  lo to LBLF0 times td0

  MCWRK
# 30 "/opt/topspin//exp/stan/nmr/lists/pp/user/mad_kinetics"
d2	; waiting delay
exit


ph1=0 2 2 0 1 3 3 1
ph29=0
ph31=0 2 2 0 1 3 3 1


;pl1 : f1 channel - power level for pulse (default)
;pl9 : f1 channel - power level for presaturation
;p1 : f1 channel -  90 degree high power pulse
;d1 : relaxation delay; 1-5 * T1
;d2 : put there a long delya for waiting, launch in multizg
;d12: delay for power switching                      [20 usec]
;NS: 1 * n, total number of scans: NS * TD0


;$Id: zgpr,v 1.9 2006/11/10 10:56:44 ber Exp $
