# Supplementary material for: NMR WaterLOGSY Reveals Weak Binding of Bisphenol A with Amyloid Fibers of a Conserved 11 Residue Peptide from Androgen Receptor
Source: PLoS One. 2016 Sep 1;11(9):e0161948. doi: 10.1371/journal.pone.0161948 (PMC5008648; doi:10.1371/journal.pone.0161948)
Supplement: S1 NMRData — (ZIP) [file pone.0161948.s002.zip › SI/NMRdata/BPA+P11_Fig3/80uM_BPA/shimvalues]

# Thu Nov 26 10:45:17 2015
#$$PROBEID=34
#$$PROBEINFO=5 mm CPTCI 1H-13C/15N/D Z-GRD Z44908/0057
#$$PICSINFO=Z44908_0057_34.par
#
# Active Shim Gradients
#
Z           		-1381           
Z2          		-3519           
Z3          		1386            
Z4          		-8164           
Z5          		32              
Z6          		-1938           
Z7          		-350            
Z8          		-1270           
X           		-3390           
XZ          		-3972           
XZ2         		-957            
XZ3         		4045            
XZ4         		-453            
XZ5         		1984            
Y           		-7599           
YZ          		881             
YZ2         		545             
YZ3         		-816            
YZ4         		-1707           
YZ5         		-6913           
XY          		8273            
XYZ         		-12765          
XYZ2        		-2475           
XYZ3        		898             
XYZ4        		-773            
XYZ5        		0               
(X2-Y2)     		2437            
(X2-Y2)Z    		-1389           
(X2-Y2)Z2   		-2609           
(X2-Y2)Z3   		-796            
(X2-Y2)Z4   		971             
(X2-Y2)Z5   		0               
X3          		4378            
X3Z         		-820            
Y3          		1265            
Y3Z         		-860            
#
# Lock Parameter
#
LOCKPHASE		106.000 
LOCKPOWER		-18.000 
LOCKGAIN		114.803 
LOCKDC		-50.000 
LOCKSHIFT		4.700   
FIELD		6066.568
LOOPGAIN		-10.000 
LOOPTIME		0.250   
LOOPFILTER		100.000 
#
IEEE64_VERSION_CODE 1
#
# Shim currents 
#
SHIM_SETTING [1 ]  -467.58443399   
SHIM_SETTING [2 ]  -3878.88397139  
SHIM_SETTING [3 ]  1536.17027684   
SHIM_SETTING [4 ]  6520.36843478   
SHIM_SETTING [5 ]  -2134.80797096  
SHIM_SETTING [6 ]  -2427.37888959  
SHIM_SETTING [7 ]  -12453.72359640 
SHIM_SETTING [8 ]  -13161.58741359 
SHIM_SETTING [9 ]  -4161.23294887  
SHIM_SETTING [10]  -4839.55032018  
SHIM_SETTING [11]  0.00000000      
SHIM_SETTING [12]  2125.13100000   
SHIM_SETTING [13]  404.33300000    
SHIM_SETTING [14]  2521.26500000   
SHIM_SETTING [15]  -3919.95373853  
SHIM_SETTING [16]  -4667.78073853  
SHIM_SETTING [17]  -7823.81152062  
SHIM_SETTING [18]  3184.68852062   
SHIM_SETTING [19]  2476.90652352   
SHIM_SETTING [20]  -5801.59764176  
SHIM_SETTING [21]  -2559.12600000  
SHIM_SETTING [22]  1395.61200000   
SHIM_SETTING [23]  2900.99100000   
SHIM_SETTING [24]  3852.26700000   
SHIM_SETTING [25]  1224.84900000   
SHIM_SETTING [26]  3438.51300000   
SHIM_SETTING [27]  1725.83100000   
SHIM_SETTING [28]  -9611.35032569  
SHIM_SETTING [29]  1369.49800000   
SHIM_SETTING [30]  5278.71600000   
SHIM_SETTING [31]  -6550.81100000  
SHIM_SETTING [32]  -5098.67832569  
SHIM_SETTING [33]  -9582.39200000  
SHIM_SETTING [34]  14620.62600000  
SHIM_SETTING [35]  1291.88200000   
SHIM_SETTING [36]  20423.99300000  
SHIM_SETTING [37]  2257.94834500   
SHIM_SETTING [38]  -12409.79165500 
SHIM_SETTING [39]  -5938.04900000  
SHIM_SETTING [40]  0.00000000      
