# Supplementary material for: NMR WaterLOGSY Reveals Weak Binding of Bisphenol A with Amyloid Fibers of a Conserved 11 Residue Peptide from Androgen Receptor
Source: PLoS One. 2016 Sep 1;11(9):e0161948. doi: 10.1371/journal.pone.0161948 (PMC5008648; doi:10.1371/journal.pone.0161948)
Supplement: S1 NMRData — (ZIP) [file pone.0161948.s002.zip › SI/NMRdata/BPA+P11_Fig3/900uM_BPA/audita.txt]

##TITLE= Audit trail, TOPSPIN		Version 2.1
##JCAMPDX= 5.01
##ORIGIN= Bruker BioSpin GmbH
##OWNER= userint
$$ /opt/topspin/data/julia/nmr/PK282-WL-151124/208/audita.txt
##AUDIT TRAIL=  $$ (NUMBER, WHEN, WHO, WHERE, PROCESS, VERSION, WHAT)
(   1,<2015-11-30 14:09:28.462 +0100>,<userint>,<bio700>,<go>,<TOPSPIN 2.1>,
      <created by zg
	started at 2015-11-30 13:55:46.386 +0100,
	POWCHK enabled, PULCHK disabled,
       configuration hash MD5:
       25 2B 61 C0 15 05 17 FC F0 C9 65 8C B9 0F CE 30
       data hash MD5: 16K
       BC 0F CF 4F 73 EC 1F 48 0C 6E E0 85 75 CD 3A CE>)
##END=

$$ hash MD5
$$ D1 07 A7 66 A8 73 08 0A C6 04 34 88 E1 9D 16 05
