# Supplementary material for: NMR WaterLOGSY Reveals Weak Binding of Bisphenol A with Amyloid Fibers of a Conserved 11 Residue Peptide from Androgen Receptor
Source: PLoS One. 2016 Sep 1;11(9):e0161948. doi: 10.1371/journal.pone.0161948 (PMC5008648; doi:10.1371/journal.pone.0161948)
Supplement: S1 NMRData — (ZIP) [file pone.0161948.s002.zip › SI/NMRdata/BPA+P11_Fig3/900uM_BPA/pdata/1/assocs]

##TITLE= Parameter file, TOPSPIN		Version 2.1
##JCAMPDX= 5.0
##DATATYPE= Parameter Values
##NPOINTS= 2	$$ modification sequence number
##ORIGIN= Bruker BioSpin GmbH
##OWNER= userint
$$ 2015-11-30 14:25:31.735 +0100  userint@bio700
$$ /opt/topspin/data/julia/nmr/PK282-WL-151124/208/pdata/1/assocs
$$ process /opt/topspin//prog/mod/dataserver
##$MULTDISP= </opt/topspin/data/julia/nmr/PK282-WL-151124/206/pdata/1|/opt/topspin/data/julia/nmr/PK282-WL-151124/205/pdata/1>
##END=
