# Supplementary material for: NMR WaterLOGSY Reveals Weak Binding of Bisphenol A with Amyloid Fibers of a Conserved 11 Residue Peptide from Androgen Receptor
Source: PLoS One. 2016 Sep 1;11(9):e0161948. doi: 10.1371/journal.pone.0161948 (PMC5008648; doi:10.1371/journal.pone.0161948)
Supplement: S1 NMRData — (ZIP) [file pone.0161948.s002.zip › SI/NMRdata/BPA+P11_Fig4/20uM_P11/audita.txt]

##TITLE= Audit trail, TOPSPIN		Version 2.1
##JCAMPDX= 5.01
##ORIGIN= Bruker BioSpin GmbH
##OWNER= userint
$$ /opt/topspin/data/julia/nmr/PK282+BPA-160316/11/audita.txt
##AUDIT TRAIL=  $$ (NUMBER, WHEN, WHO, WHERE, PROCESS, VERSION, WHAT)
(   1,<2016-03-16 17:51:51.348 +0100>,<userint>,<bio700>,<go>,<TOPSPIN 2.1>,
      <created by zg
	started at 2016-03-16 17:15:29.929 +0100,
	POWCHK enabled, PULCHK disabled,
       configuration hash MD5:
       25 2B 61 C0 15 05 17 FC F0 C9 65 8C B9 0F CE 30
       data hash MD5: 16K
       A0 08 28 88 0F 63 49 22 E2 81 02 A9 5D B5 60 38>)
##END=

$$ hash MD5
$$ 72 17 97 09 41 D3 72 3B 95 FA E4 BC 84 44 FB 4D
